# Supplementary material for: Open data phylometabolomics reveals turnover‐dominated chemical divergence and clade‐specific physicochemical regimes across angiosperms
Source: Plant J. 2026 Mar 23;125(6):e70820. doi: 10.1111/tpj.70820 (PMC13008826; doi:10.1111/tpj.70820)
Supplement: Supplementary file 2 — Table S1. Global prevalence of excluded promiscuous metabolites in LOTUS. [file TPJ-125-0-s002.xlsx]

## Sheet: Promisc_Enriched
inchikey	n_families	n_species	prop_species_global	_id	n_species_global	n_families_global
KZJWDPNRJALLNS-UHFFFAOYSA-N	12	955	0.118222	KZJWDPNRJALLNS-UHFFFAOYSA-N	2937	325
KZJWDPNRJALLNS-BWRKXDIJSA-N	12	619	0.0766279	KZJWDPNRJALLNS-BWRKXDIJSA-N	1981	271
HCXVJBMSMIARIN-PHZDYDNGSA-N	12	534	0.0661055	HCXVJBMSMIARIN-PHZDYDNGSA-N	1355	247
REFJWTPEDVJJIY-UHFFFAOYSA-N	12	529	0.0654865	REFJWTPEDVJJIY-UHFFFAOYSA-N	1749	179
KZJWDPNRJALLNS-VJSFXXLFSA-N	12	421	0.0521169	KZJWDPNRJALLNS-VJSFXXLFSA-N	1267	208
NPJICTMALKLTFW-OFUAXYCQSA-N	12	312	0.0386234	NPJICTMALKLTFW-OFUAXYCQSA-N	1088	174
NPJICTMALKLTFW-UHFFFAOYSA-N	12	276	0.0341669	NPJICTMALKLTFW-UHFFFAOYSA-N	957	162
IYRMWMYZSQPJKC-UHFFFAOYSA-N	11	360	0.0445655	IYRMWMYZSQPJKC-UHFFFAOYSA-N	1200	161
HCXVJBMSMIARIN-UHFFFAOYSA-N	11	248	0.0307007	HCXVJBMSMIARIN-UHFFFAOYSA-N	615	151
IPCSVZSSVZVIGE-UHFFFAOYSA-N	11	165	0.0204258	IPCSVZSSVZVIGE-UHFFFAOYSA-N	821	268
KSEBMYQBYZTDHS-HWKANZROSA-N	11	146	0.0180738	KSEBMYQBYZTDHS-HWKANZROSA-N	520	123
NGSWKAQJJWESNS-ZZXKWVIFSA-N	11	145	0.01795	NGSWKAQJJWESNS-ZZXKWVIFSA-N	551	128
FJKROLUGYXJWQN-UHFFFAOYSA-N	11	140	0.017331	FJKROLUGYXJWQN-UHFFFAOYSA-N	477	140
WKOLLVMJNQIZCI-UHFFFAOYSA-N	11	117	0.0144838	WKOLLVMJNQIZCI-UHFFFAOYSA-N	443	121
KOWMJRJXZMEZLD-UHFFFAOYSA-N	11	69	0.00854172	KOWMJRJXZMEZLD-UHFFFAOYSA-N	165	67
KOWMJRJXZMEZLD-HCIHMXRSSA-N	11	67	0.00829413	KOWMJRJXZMEZLD-HCIHMXRSSA-N	145	49
KSEBMYQBYZTDHS-UHFFFAOYSA-N	11	66	0.00817034	KSEBMYQBYZTDHS-UHFFFAOYSA-N	232	81
KZNIFHPLKGYRTM-UHFFFAOYSA-N	10	343	0.042461	KZNIFHPLKGYRTM-UHFFFAOYSA-N	930	138
IKGXIBQEEMLURG-NVPNHPEKSA-N	10	296	0.0366427	IKGXIBQEEMLURG-NVPNHPEKSA-N	1011	138
GRWFGVWFFZKLTI-UHFFFAOYSA-N	10	275	0.0340431	GRWFGVWFFZKLTI-UHFFFAOYSA-N	1071	98
JFSHUTJDVKUMTJ-QHPUVITPSA-N	10	267	0.0330527	JFSHUTJDVKUMTJ-QHPUVITPSA-N	769	127
JPUKWEQWGBDDQB-QSOFNFLRSA-N	10	265	0.0328051	JPUKWEQWGBDDQB-QSOFNFLRSA-N	844	138
OVSQVDMCBVZWGM-LVWULRLVSA-N	10	256	0.031691	OVSQVDMCBVZWGM-LVWULRLVSA-N	924	119
XMGQYMWWDOXHJM-UHFFFAOYSA-N	10	241	0.0298341	XMGQYMWWDOXHJM-UHFFFAOYSA-N	936	105
QIQXTHQIDYTFRH-UHFFFAOYSA-N	10	120	0.0148552	QIQXTHQIDYTFRH-UHFFFAOYSA-N	616	225
SGNBVLSWZMBQTH-UHFFFAOYSA-N	10	118	0.0146076	SGNBVLSWZMBQTH-UHFFFAOYSA-N	504	169
YQUVCSBJEUQKSH-UHFFFAOYSA-N	10	111	0.013741	YQUVCSBJEUQKSH-UHFFFAOYSA-N	452	116
SGNBVLSWZMBQTH-SSKRYHHQSA-N	10	102	0.0126269	SGNBVLSWZMBQTH-SSKRYHHQSA-N	404	125
HGXBRUKMWQGOIE-AFHBHXEDSA-N	10	68	0.00841793	HGXBRUKMWQGOIE-AFHBHXEDSA-N	236	79
BOPIMTNSYWYZOC-VNHYZAJKSA-N	10	66	0.00817034	BOPIMTNSYWYZOC-VNHYZAJKSA-N	226	40
KCDXJAYRVLXPFO-UHFFFAOYSA-N	10	44	0.00544689	KCDXJAYRVLXPFO-UHFFFAOYSA-N	109	49
RUVUHIUYGJBLGI-XJZKHKOHSA-N	10	35	0.00433276	RUVUHIUYGJBLGI-XJZKHKOHSA-N	126	59
XONDRGRALZTVKD-ZMIZWQJLSA-N	10	28	0.0034662	XONDRGRALZTVKD-ZMIZWQJLSA-N	104	65
MQYXUWHLBZFQQO-QGTGJCAVSA-N	9	432	0.0534786	MQYXUWHLBZFQQO-QGTGJCAVSA-N	989	134
NPNUFJAVOOONJE-GFUGXAQUSA-N	9	366	0.0453082	NPNUFJAVOOONJE-GFUGXAQUSA-N	1052	93
RODXRVNMMDRFIK-UHFFFAOYSA-N	9	312	0.0386234	RODXRVNMMDRFIK-UHFFFAOYSA-N	682	79
WTARULDDTDQWMU-UHFFFAOYSA-N	9	203	0.02513	WTARULDDTDQWMU-UHFFFAOYSA-N	878	77
UAHWPYUMFXYFJY-UHFFFAOYSA-N	9	191	0.0236445	UAHWPYUMFXYFJY-UHFFFAOYSA-N	793	80
CDOSHBSSFJOMGT-UHFFFAOYSA-N	9	170	0.0210448	CDOSHBSSFJOMGT-UHFFFAOYSA-N	709	97
WUOACPNHFRMFPN-UHFFFAOYSA-N	9	138	0.0170834	WUOACPNHFRMFPN-UHFFFAOYSA-N	660	86
PFTAWBLQPZVEMU-DZGCQCFKSA-N	9	136	0.0168359	PFTAWBLQPZVEMU-DZGCQCFKSA-N	505	108
DTGKSKDOIYIVQL-UHFFFAOYSA-N	9	123	0.0152265	DTGKSKDOIYIVQL-UHFFFAOYSA-N	491	51
YKFLAYDHMOASIY-UHFFFAOYSA-N	9	101	0.0125031	YKFLAYDHMOASIY-UHFFFAOYSA-N	561	60
OFMXGFHWLZPCFL-SVRPQWSVSA-N	9	100	0.0123793	OFMXGFHWLZPCFL-SVRPQWSVSA-N	433	97
IHPKGUQCSIINRJ-NTMALXAHSA-N	9	73	0.00903689	IHPKGUQCSIINRJ-NTMALXAHSA-N	291	43
JMSVCTWVEWCHDZ-UHFFFAOYSA-N	9	73	0.00903689	JMSVCTWVEWCHDZ-UHFFFAOYSA-N	233	79
MWOOGOJBHIARFG-UHFFFAOYSA-N	9	73	0.00903689	MWOOGOJBHIARFG-UHFFFAOYSA-N	215	69
DTOSIQBPPRVQHS-PDBXOOCHSA-N	9	72	0.0089131	DTOSIQBPPRVQHS-PDBXOOCHSA-N	400	135
OFMXGFHWLZPCFL-UHFFFAOYSA-N	9	71	0.0087893	OFMXGFHWLZPCFL-UHFFFAOYSA-N	262	68
GLZPCOQZEFWAFX-JXMROGBWSA-N	9	67	0.00829413	GLZPCOQZEFWAFX-JXMROGBWSA-N	292	59
ZYEMGPIYFIJGTP-UHFFFAOYSA-N	9	58	0.00718	ZYEMGPIYFIJGTP-UHFFFAOYSA-N	182	41
KPQMCAKZRXOZLB-KOIHBYQTSA-N	9	34	0.00420896	KPQMCAKZRXOZLB-KOIHBYQTSA-N	89	43
RUVUHIUYGJBLGI-UHFFFAOYSA-N	9	29	0.00359	RUVUHIUYGJBLGI-UHFFFAOYSA-N	81	43
NPJICTMALKLTFW-PYOHOBBFSA-N	9	28	0.0034662	NPJICTMALKLTFW-PYOHOBBFSA-N	98	58
GVJHHUAWPYXKBD-IEOSBIPESA-N	9	27	0.00334241	GVJHHUAWPYXKBD-IEOSBIPESA-N	116	69
KOWMJRJXZMEZLD-WRMVBYCNSA-N	9	22	0.00272345	KOWMJRJXZMEZLD-WRMVBYCNSA-N	51	29
FCSRUSQUAVXUKK-VNHYZAJKSA-N	9	21	0.00259965	FCSRUSQUAVXUKK-VNHYZAJKSA-N	132	30
OIRDTQYFTABQOQ-UHFFFAOYSA-N	9	20	0.00247586	OIRDTQYFTABQOQ-UHFFFAOYSA-N	71	60
IQPNAANSBPBGFQ-UHFFFAOYSA-N	8	470	0.0581827	IQPNAANSBPBGFQ-UHFFFAOYSA-N	1143	130
GAIBLDCXCZKKJE-RXJOXMPGSA-N	8	369	0.0456796	GAIBLDCXCZKKJE-RXJOXMPGSA-N	652	68
GAIBLDCXCZKKJE-ACWLMNNXSA-N	8	271	0.0335479	GAIBLDCXCZKKJE-ACWLMNNXSA-N	543	61
QAIPRVGONGVQAS-DUXPYHPUSA-N	8	194	0.0240158	QAIPRVGONGVQAS-DUXPYHPUSA-N	750	133
NVEQFIOZRFFVFW-UHFFFAOYSA-N	8	178	0.0220352	NVEQFIOZRFFVFW-UHFFFAOYSA-N	426	53
HFPZCAJZSCWRBC-UHFFFAOYSA-N	8	176	0.0217876	HFPZCAJZSCWRBC-UHFFFAOYSA-N	728	63
NVEQFIOZRFFVFW-RGCMKSIDSA-N	8	174	0.02154	NVEQFIOZRFFVFW-RGCMKSIDSA-N	433	53
NPNUFJAVOOONJE-IZZDOVSWSA-N	8	155	0.0191879	NPNUFJAVOOONJE-IZZDOVSWSA-N	339	55
OVSQVDMCBVZWGM-DTGCRPNFSA-N	8	155	0.0191879	OVSQVDMCBVZWGM-DTGCRPNFSA-N	674	98
IZQSVPBOUDKVDZ-UHFFFAOYSA-N	8	139	0.0172072	IZQSVPBOUDKVDZ-UHFFFAOYSA-N	367	71
FUCYIEXQVQJBKY-ZFWWWQNUSA-N	8	134	0.0165883	FUCYIEXQVQJBKY-ZFWWWQNUSA-N	454	67
IKGXIBQEEMLURG-UHFFFAOYSA-N	8	131	0.0162169	IKGXIBQEEMLURG-UHFFFAOYSA-N	421	102
OVSQVDMCBVZWGM-UHFFFAOYSA-N	8	129	0.0159693	OVSQVDMCBVZWGM-UHFFFAOYSA-N	524	119
FUCYIEXQVQJBKY-UHFFFAOYSA-N	8	126	0.0155979	FUCYIEXQVQJBKY-UHFFFAOYSA-N	451	65
RTATXGUCZHCSNG-QHWHWDPRSA-N	8	126	0.0155979	RTATXGUCZHCSNG-QHWHWDPRSA-N	347	88
PFTAWBLQPZVEMU-UKRRQHHQSA-N	8	119	0.0147314	PFTAWBLQPZVEMU-UKRRQHHQSA-N	437	99
BOTWFXYSPFMFNR-PYDDKJGSSA-N	8	110	0.0136172	BOTWFXYSPFMFNR-PYDDKJGSSA-N	288	97
JPUKWEQWGBDDQB-UHFFFAOYSA-N	8	105	0.0129983	JPUKWEQWGBDDQB-UHFFFAOYSA-N	307	98
ZQPPMHVWECSIRJ-KTKRTIGZSA-N	8	101	0.0125031	ZQPPMHVWECSIRJ-KTKRTIGZSA-N	587	207
VLXDPFLIRFYIME-LUGNKYPNSA-N	8	99	0.0122555	VLXDPFLIRFYIME-LUGNKYPNSA-N	317	57
JFSHUTJDVKUMTJ-UHFFFAOYSA-N	8	96	0.0118841	JFSHUTJDVKUMTJ-UHFFFAOYSA-N	254	64
VLXDPFLIRFYIME-UHFFFAOYSA-N	8	96	0.0118841	VLXDPFLIRFYIME-UHFFFAOYSA-N	360	61
OVSQVDMCBVZWGM-QSOFNFLRSA-N	8	88	0.0108938	OVSQVDMCBVZWGM-QSOFNFLRSA-N	355	103
VPDZRSSKICPUEY-MBTGMABISA-N	8	86	0.0106462	VPDZRSSKICPUEY-MBTGMABISA-N	212	46
OXGUCUVFOIWWQJ-UHFFFAOYSA-N	8	85	0.0105224	OXGUCUVFOIWWQJ-UHFFFAOYSA-N	342	97
KGEKLUUHTZCSIP-UHFFFAOYSA-N	8	84	0.0103986	KGEKLUUHTZCSIP-UHFFFAOYSA-N	264	39
NGSWKAQJJWESNS-UHFFFAOYSA-N	8	83	0.0102748	NGSWKAQJJWESNS-UHFFFAOYSA-N	305	100
BOTWFXYSPFMFNR-HMMYKYKNSA-N	8	79	0.00977965	BOTWFXYSPFMFNR-HMMYKYKNSA-N	199	68
VPDZRSSKICPUEY-BFPRWLMKSA-N	8	79	0.00977965	VPDZRSSKICPUEY-BFPRWLMKSA-N	227	47
CZMRCDWAGMRECN-UGDNZRGBSA-N	8	77	0.00953206	CZMRCDWAGMRECN-UGDNZRGBSA-N	318	123
IKMDFBPHZNJCSN-UHFFFAOYSA-N	8	74	0.00916068	IKMDFBPHZNJCSN-UHFFFAOYSA-N	391	81
RRAFCDWBNXTKKO-UHFFFAOYSA-N	8	72	0.0089131	RRAFCDWBNXTKKO-UHFFFAOYSA-N	260	56
LHYHMMRYTDARSZ-BYNSBNAKSA-N	8	69	0.00854172	LHYHMMRYTDARSZ-BYNSBNAKSA-N	190	48
RGHHSNMVTDWUBI-UHFFFAOYSA-N	8	68	0.00841793	RGHHSNMVTDWUBI-UHFFFAOYSA-N	200	91
LNTHITQWFMADLM-UHFFFAOYSA-N	8	62	0.00767517	LNTHITQWFMADLM-UHFFFAOYSA-N	508	105
BQOFWKZOCNGFEC-UHFFFAOYSA-N	8	61	0.00755137	BQOFWKZOCNGFEC-UHFFFAOYSA-N	276	42
QGJZLNKBHJESQX-FZFNOLFKSA-N	8	60	0.00742758	QGJZLNKBHJESQX-FZFNOLFKSA-N	441	94
TUNFSRHWOTWDNC-UHFFFAOYSA-N	8	59	0.00730379	TUNFSRHWOTWDNC-UHFFFAOYSA-N	343	154
LHYHMMRYTDARSZ-XQLPTFJDSA-N	8	55	0.00680862	LHYHMMRYTDARSZ-XQLPTFJDSA-N	136	30
QMAYBMKBYCGXDH-ZNMIVQPWSA-N	8	54	0.00668482	QMAYBMKBYCGXDH-ZNMIVQPWSA-N	160	38
OENHQHLEOONYIE-JLTXGRSLSA-N	8	51	0.00631344	OENHQHLEOONYIE-JLTXGRSLSA-N	366	183
HCXVJBMSMIARIN-BGDBIVFESA-N	8	48	0.00594206	HCXVJBMSMIARIN-BGDBIVFESA-N	181	73
MATGKVZWFZHCLI-LSDHHAIUSA-N	8	47	0.00581827	MATGKVZWFZHCLI-LSDHHAIUSA-N	155	57
RTATXGUCZHCSNG-UHFFFAOYSA-N	8	46	0.00569448	RTATXGUCZHCSNG-UHFFFAOYSA-N	123	52
ZSIAUFGUXNUGDI-UHFFFAOYSA-N	8	46	0.00569448	ZSIAUFGUXNUGDI-UHFFFAOYSA-N	163	58
POULHZVOKOAJMA-UHFFFAOYSA-N	8	45	0.00557069	POULHZVOKOAJMA-UHFFFAOYSA-N	170	80
QMAYBMKBYCGXDH-UHFFFAOYSA-N	8	44	0.00544689	QMAYBMKBYCGXDH-UHFFFAOYSA-N	159	47
WQZGKKKJIJFFOK-GASJEMHNSA-N	8	44	0.00544689	WQZGKKKJIJFFOK-GASJEMHNSA-N	216	96
UMRPOGLIBDXFNK-UHFFFAOYSA-N	8	43	0.0053231	UMRPOGLIBDXFNK-UHFFFAOYSA-N	108	35
GLZPCOQZEFWAFX-YFHOEESVSA-N	8	42	0.00519931	GLZPCOQZEFWAFX-YFHOEESVSA-N	183	45
GZCGUPFRVQAUEE-SLPGGIOYSA-N	8	40	0.00495172	GZCGUPFRVQAUEE-SLPGGIOYSA-N	190	81
NPNNKDMSXVRADT-WEVVVXLNSA-N	8	40	0.00495172	NPNNKDMSXVRADT-WEVVVXLNSA-N	126	40
WTEVQBCEXWBHNA-YFHOEESVSA-N	8	40	0.00495172	WTEVQBCEXWBHNA-YFHOEESVSA-N	140	31
DKZBBWMURDFHNE-NSCUHMNNSA-N	8	38	0.00470413	DKZBBWMURDFHNE-NSCUHMNNSA-N	101	49
WBYWAXJHAXSJNI-VOTSOKGWSA-N	8	38	0.00470413	WBYWAXJHAXSJNI-VOTSOKGWSA-N	191	82
REZQBEBOWJAQKS-UHFFFAOYSA-N	8	37	0.00458034	REZQBEBOWJAQKS-UHFFFAOYSA-N	109	45
QMVPMAAFGQKVCJ-UHFFFAOYSA-N	8	34	0.00420896	QMVPMAAFGQKVCJ-UHFFFAOYSA-N	174	42
BJHIKXHVCXFQLS-UYFOZJQFSA-N	8	33	0.00408517	BJHIKXHVCXFQLS-UYFOZJQFSA-N	143	67
LXCFILQKKLGQFO-UHFFFAOYSA-N	8	33	0.00408517	LXCFILQKKLGQFO-UHFFFAOYSA-N	85	50
PGTJIOWQJWHTJJ-STQMWFEESA-N	8	31	0.00383758	PGTJIOWQJWHTJJ-STQMWFEESA-N	123	41
PGTJIOWQJWHTJJ-UHFFFAOYSA-N	8	31	0.00383758	PGTJIOWQJWHTJJ-UHFFFAOYSA-N	176	46
WBYWAXJHAXSJNI-UHFFFAOYSA-N	8	31	0.00383758	WBYWAXJHAXSJNI-UHFFFAOYSA-N	139	63
IGGUPRCHHJZPBS-UHFFFAOYSA-N	8	30	0.00371379	IGGUPRCHHJZPBS-UHFFFAOYSA-N	147	59
KBPHJBAIARWVSC-RGZFRNHPSA-N	8	28	0.0034662	KBPHJBAIARWVSC-RGZFRNHPSA-N	206	98
KZJWDPNRJALLNS-BSJPTTOTSA-N	8	28	0.0034662	KZJWDPNRJALLNS-BSJPTTOTSA-N	131	67
OIRDTQYFTABQOQ-KQYNXXCUSA-N	8	28	0.0034662	OIRDTQYFTABQOQ-KQYNXXCUSA-N	142	92
NITWSHWHQAQBAW-QPJJXVBHSA-N	8	27	0.00334241	NITWSHWHQAQBAW-QPJJXVBHSA-N	59	33
DKZBBWMURDFHNE-UHFFFAOYSA-N	8	25	0.00309483	DKZBBWMURDFHNE-UHFFFAOYSA-N	73	45
QIVBCDIJIAJPQS-VIFPVBQESA-N	8	25	0.00309483	QIVBCDIJIAJPQS-VIFPVBQESA-N	127	85
NITWSHWHQAQBAW-UHFFFAOYSA-N	8	24	0.00297103	NITWSHWHQAQBAW-UHFFFAOYSA-N	58	34
NDJKXXJCMXVBJW-UHFFFAOYSA-N	8	20	0.00247586	NDJKXXJCMXVBJW-UHFFFAOYSA-N	75	40
QOEHNLSDMADWEF-UHFFFAOYSA-N	8	17	0.00210448	QOEHNLSDMADWEF-UHFFFAOYSA-N	37	20
SWYRVCGNMNAFEK-UHFFFAOYSA-N	8	14	0.0017331	SWYRVCGNMNAFEK-UHFFFAOYSA-N	73	41
PBWOIPCULUXTNY-UHFFFAOYSA-N	8	13	0.00160931	PBWOIPCULUXTNY-UHFFFAOYSA-N	25	17
DAUAQNGYDSHRET-UHFFFAOYSA-N	8	10	0.00123793	DAUAQNGYDSHRET-UHFFFAOYSA-N	32	18
FAMPSKZZVDUYOS-HRGUGZIWSA-N	7	258	0.0319386	FAMPSKZZVDUYOS-HRGUGZIWSA-N	656	67
FSLPMRQHCOLESF-SFMCKYFRSA-N	7	193	0.0238921	FSLPMRQHCOLESF-SFMCKYFRSA-N	551	96
FRMCCTDTYSRUBE-JYKNGBAOSA-N	7	182	0.0225303	FRMCCTDTYSRUBE-JYKNGBAOSA-N	385	45
MQYXUWHLBZFQQO-UHFFFAOYSA-N	7	181	0.0224065	MQYXUWHLBZFQQO-UHFFFAOYSA-N	428	68
CRPUJAZIXJMDBK-UHFFFAOYSA-N	7	156	0.0193117	CRPUJAZIXJMDBK-UHFFFAOYSA-N	611	57
MIJYXULNPSFWEK-GTOFXWBISA-N	7	137	0.0169596	MIJYXULNPSFWEK-GTOFXWBISA-N	781	115
WRYLYDPHFGVWKC-UHFFFAOYSA-N	7	122	0.0151027	WRYLYDPHFGVWKC-UHFFFAOYSA-N	543	56
DSSYKIVIOFKYAU-UHFFFAOYSA-N	7	117	0.0144838	DSSYKIVIOFKYAU-UHFFFAOYSA-N	361	36
FTVWIRXFELQLPI-UHFFFAOYSA-N	7	111	0.013741	FTVWIRXFELQLPI-UHFFFAOYSA-N	281	66
OYHQOLUKZRVURQ-HZJYTTRNSA-N	7	104	0.0128745	OYHQOLUKZRVURQ-HZJYTTRNSA-N	570	182
MOYAFQVGZZPNRA-UHFFFAOYSA-N	7	100	0.0123793	MOYAFQVGZZPNRA-UHFFFAOYSA-N	496	58
OPFTUNCRGUEPRZ-QLFBSQMISA-N	7	100	0.0123793	OPFTUNCRGUEPRZ-QLFBSQMISA-N	348	61
IHPKGUQCSIINRJ-CSKARUKUSA-N	7	92	0.011389	IHPKGUQCSIINRJ-CSKARUKUSA-N	347	54
FTVWIRXFELQLPI-CYBMUJFWSA-N	7	91	0.0112652	FTVWIRXFELQLPI-CYBMUJFWSA-N	206	48
MGSRCZKZVOBKFT-UHFFFAOYSA-N	7	88	0.0108938	MGSRCZKZVOBKFT-UHFFFAOYSA-N	330	43
YHQGMYUVUMAZJR-UHFFFAOYSA-N	7	88	0.0108938	YHQGMYUVUMAZJR-UHFFFAOYSA-N	376	46
DTGKSKDOIYIVQL-HHCGNCNQSA-N	7	84	0.0103986	DTGKSKDOIYIVQL-HHCGNCNQSA-N	326	41
WRHGORWNJGOVQY-UHFFFAOYSA-N	7	83	0.0102748	WRHGORWNJGOVQY-UHFFFAOYSA-N	263	48
WRHGORWNJGOVQY-KKUMJFAQSA-N	7	81	0.0100272	WRHGORWNJGOVQY-KKUMJFAQSA-N	247	49
OGLDWXZKYODSOB-UHFFFAOYSA-N	7	79	0.00977965	OGLDWXZKYODSOB-UHFFFAOYSA-N	403	39
YOVSPTNQHMDJAG-QLFBSQMISA-N	7	74	0.00916068	YOVSPTNQHMDJAG-QLFBSQMISA-N	203	43
JSNRRGGBADWTMC-NTCAYCPXSA-N	7	72	0.0089131	JSNRRGGBADWTMC-NTCAYCPXSA-N	193	49
FQTLCLSUCSAZDY-UHFFFAOYSA-N	7	71	0.0087893	FQTLCLSUCSAZDY-UHFFFAOYSA-N	182	39
SGEWCQFRYRRZDC-VPRICQMDSA-N	7	69	0.00854172	SGEWCQFRYRRZDC-VPRICQMDSA-N	282	67
HVYWMOMLDIMFJA-DPAQBDIFSA-N	7	68	0.00841793	HVYWMOMLDIMFJA-DPAQBDIFSA-N	510	244
LFJQCDVYDGGFCH-UHFFFAOYSA-N	7	67	0.00829413	LFJQCDVYDGGFCH-UHFFFAOYSA-N	331	42
MYXNWGACZJSMBT-VJXVFPJBSA-N	7	63	0.00779896	MYXNWGACZJSMBT-VJXVFPJBSA-N	287	59
BOTWFXYSPFMFNR-UHFFFAOYSA-N	7	62	0.00767517	BOTWFXYSPFMFNR-UHFFFAOYSA-N	139	55
LHYHMMRYTDARSZ-ZAQQFOKRSA-N	7	58	0.00718	LHYHMMRYTDARSZ-ZAQQFOKRSA-N	161	40
WRHGORWNJGOVQY-ZNMIVQPWSA-N	7	56	0.00693241	WRHGORWNJGOVQY-ZNMIVQPWSA-N	142	30
FTVWIRXFELQLPI-ZDUSSCGKSA-N	7	53	0.00656103	FTVWIRXFELQLPI-ZDUSSCGKSA-N	143	46
HIGQPQRQIQDZMP-DHZHZOJOSA-N	7	53	0.00656103	HIGQPQRQIQDZMP-DHZHZOJOSA-N	167	33
GFJIQNADMLPFOW-UHFFFAOYSA-N	7	52	0.00643724	GFJIQNADMLPFOW-UHFFFAOYSA-N	98	27
ZYGHJZDHTFUPRJ-UHFFFAOYSA-N	7	52	0.00643724	ZYGHJZDHTFUPRJ-UHFFFAOYSA-N	109	44
GFJIQNADMLPFOW-VNHYZAJKSA-N	7	50	0.00618965	GFJIQNADMLPFOW-VNHYZAJKSA-N	102	31
HUMNYLRZRPPJDN-UHFFFAOYSA-N	7	48	0.00594206	HUMNYLRZRPPJDN-UHFFFAOYSA-N	198	60
XMGQYMWWDOXHJM-JTQLQIEISA-N	7	46	0.00569448	XMGQYMWWDOXHJM-JTQLQIEISA-N	172	41
RECUKUPTGUEGMW-UHFFFAOYSA-N	7	44	0.00544689	RECUKUPTGUEGMW-UHFFFAOYSA-N	270	39
CXENHBSYCFFKJS-VDQVFBMKSA-N	7	40	0.00495172	CXENHBSYCFFKJS-VDQVFBMKSA-N	112	40
IRHTZOCLLONTOC-UHFFFAOYSA-N	7	40	0.00495172	IRHTZOCLLONTOC-UHFFFAOYSA-N	117	51
MXDMETWAEGIFOE-CABCVRRESA-N	7	40	0.00495172	MXDMETWAEGIFOE-CABCVRRESA-N	99	34
MXDMETWAEGIFOE-UHFFFAOYSA-N	7	40	0.00495172	MXDMETWAEGIFOE-UHFFFAOYSA-N	122	36
BQSLMQNYHVFRDT-LSDHHAIUSA-N	7	39	0.00482793	BQSLMQNYHVFRDT-LSDHHAIUSA-N	119	23
RTIXKCRFFJGDFG-UHFFFAOYSA-N	7	39	0.00482793	RTIXKCRFFJGDFG-UHFFFAOYSA-N	126	36
ONIBWKKTOPOVIA-BYPYZUCNSA-N	7	38	0.00470413	ONIBWKKTOPOVIA-BYPYZUCNSA-N	139	71
WRMNZCZEMHIOCP-UHFFFAOYSA-N	7	38	0.00470413	WRMNZCZEMHIOCP-UHFFFAOYSA-N	141	65
ULDHMXUKGWMISQ-UHFFFAOYSA-N	7	37	0.00458034	ULDHMXUKGWMISQ-UHFFFAOYSA-N	130	30
WTEVQBCEXWBHNA-JXMROGBWSA-N	7	36	0.00445655	WTEVQBCEXWBHNA-JXMROGBWSA-N	130	31
DUCIYIHTTCVNJA-UHFFFAOYSA-N	7	35	0.00433276	DUCIYIHTTCVNJA-UHFFFAOYSA-N	110	24
BDHQMRXFDYJGII-UEBIAWITSA-N	7	34	0.00420896	BDHQMRXFDYJGII-UEBIAWITSA-N	129	47
CXQWRCVTCMQVQX-LSDHHAIUSA-N	7	34	0.00420896	CXQWRCVTCMQVQX-LSDHHAIUSA-N	188	49
ULDHMXUKGWMISQ-VIFPVBQESA-N	7	34	0.00420896	ULDHMXUKGWMISQ-VIFPVBQESA-N	144	30
UMRPOGLIBDXFNK-ZYGITSNFSA-N	7	34	0.00420896	UMRPOGLIBDXFNK-ZYGITSNFSA-N	82	32
FLIACVVOZYBSBS-UHFFFAOYSA-N	7	32	0.00396138	FLIACVVOZYBSBS-UHFFFAOYSA-N	109	56
NPNNKDMSXVRADT-UHFFFAOYSA-N	7	32	0.00396138	NPNNKDMSXVRADT-UHFFFAOYSA-N	86	33
OZQAPQSEYFAMCY-UHFFFAOYSA-N	7	32	0.00396138	OZQAPQSEYFAMCY-UHFFFAOYSA-N	118	35
QGJZLNKBHJESQX-UHFFFAOYSA-N	7	32	0.00396138	QGJZLNKBHJESQX-UHFFFAOYSA-N	229	66
KBPLFHHGFOOTCA-UHFFFAOYSA-N	7	31	0.00383758	KBPLFHHGFOOTCA-UHFFFAOYSA-N	109	39
ZFMSMUAANRJZFM-UHFFFAOYSA-N	7	31	0.00383758	ZFMSMUAANRJZFM-UHFFFAOYSA-N	117	27
HGXBRUKMWQGOIE-UHFFFAOYSA-N	7	30	0.00371379	HGXBRUKMWQGOIE-UHFFFAOYSA-N	121	47
IUJAMGNYPWYUPM-UHFFFAOYSA-N	7	30	0.00371379	IUJAMGNYPWYUPM-UHFFFAOYSA-N	141	58
JARKCYVAAOWBJS-UHFFFAOYSA-N	7	30	0.00371379	JARKCYVAAOWBJS-UHFFFAOYSA-N	110	46
LKDRXBCSQODPBY-VRPWFDPXSA-N	7	30	0.00371379	LKDRXBCSQODPBY-VRPWFDPXSA-N	136	63
OZQAPQSEYFAMCY-QLFBSQMISA-N	7	30	0.00371379	OZQAPQSEYFAMCY-QLFBSQMISA-N	95	35
BJQWYEJQWHSSCJ-UHFFFAOYSA-N	7	28	0.0034662	BJQWYEJQWHSSCJ-UHFFFAOYSA-N	120	46
ITYNGVSTWVVPIC-NSIINPIOSA-N	7	27	0.00334241	ITYNGVSTWVVPIC-NSIINPIOSA-N	135	38
SGNBVLSWZMBQTH-PODYLUTMSA-N	7	27	0.00334241	SGNBVLSWZMBQTH-PODYLUTMSA-N	151	79
VKOBVWXKNCXXDE-UHFFFAOYSA-N	7	27	0.00334241	VKOBVWXKNCXXDE-UHFFFAOYSA-N	234	82
WVDDGKGOMKODPV-UHFFFAOYSA-N	7	26	0.00321862	WVDDGKGOMKODPV-UHFFFAOYSA-N	134	61
XFZJEEAOWLFHDH-NFJBMHMQSA-N	7	26	0.00321862	XFZJEEAOWLFHDH-NFJBMHMQSA-N	124	56
KPQMCAKZRXOZLB-JLOHTSLTSA-N	7	25	0.00309483	KPQMCAKZRXOZLB-JLOHTSLTSA-N	61	29
RUVINXPYWBROJD-ONEGZZNKSA-N	7	25	0.00309483	RUVINXPYWBROJD-ONEGZZNKSA-N	86	31
RXGUTQNKCXHALN-BJMVGYQFSA-N	7	25	0.00309483	RXGUTQNKCXHALN-BJMVGYQFSA-N	56	19
HIGQPQRQIQDZMP-FLIBITNWSA-N	7	24	0.00297103	HIGQPQRQIQDZMP-FLIBITNWSA-N	70	19
PUETUDUXMCLALY-HOTGVXAUSA-N	7	24	0.00297103	PUETUDUXMCLALY-HOTGVXAUSA-N	118	64
ZEYHEAKUIGZSGI-UHFFFAOYSA-N	7	24	0.00297103	ZEYHEAKUIGZSGI-UHFFFAOYSA-N	74	40
OLBNOBQOQZRLMP-UHFFFAOYSA-N	7	23	0.00284724	OLBNOBQOQZRLMP-UHFFFAOYSA-N	54	33
BOPIMTNSYWYZOC-UHFFFAOYSA-N	7	22	0.00272345	BOPIMTNSYWYZOC-UHFFFAOYSA-N	45	18
ZQPPMHVWECSIRJ-UHFFFAOYSA-N	7	22	0.00272345	ZQPPMHVWECSIRJ-UHFFFAOYSA-N	88	52
HRLFUIXSXUASEX-RZTYQLBFSA-N	7	21	0.00259965	HRLFUIXSXUASEX-RZTYQLBFSA-N	35	16
LHYHMMRYTDARSZ-UHFFFAOYSA-N	7	21	0.00259965	LHYHMMRYTDARSZ-UHFFFAOYSA-N	71	31
CUUMXRBKJIDIAY-UHFFFAOYSA-N	7	20	0.00247586	CUUMXRBKJIDIAY-UHFFFAOYSA-N	87	27
PCMORTLOPMLEFB-ONEGZZNKSA-N	7	20	0.00247586	PCMORTLOPMLEFB-ONEGZZNKSA-N	101	33
XFZJEEAOWLFHDH-UKWJTHFESA-N	7	20	0.00247586	XFZJEEAOWLFHDH-UKWJTHFESA-N	70	40
ZRSNZINYAWTAHE-UHFFFAOYSA-N	7	18	0.00222827	ZRSNZINYAWTAHE-UHFFFAOYSA-N	49	29
LQERIDTXQFOHKA-UHFFFAOYSA-N	7	17	0.00210448	LQERIDTXQFOHKA-UHFFFAOYSA-N	77	41
BGHCVCJVXZWKCC-UHFFFAOYSA-N	7	14	0.0017331	BGHCVCJVXZWKCC-UHFFFAOYSA-N	68	32
LBKFGYZQBSGRHY-UHFFFAOYSA-N	7	14	0.0017331	LBKFGYZQBSGRHY-UHFFFAOYSA-N	36	26
WMOPMQRJLLIEJV-IUODEOHRSA-N	7	13	0.00160931	WMOPMQRJLLIEJV-IUODEOHRSA-N	69	21
VKCYHJWLYTUGCC-UHFFFAOYSA-N	7	10	0.00123793	VKCYHJWLYTUGCC-UHFFFAOYSA-N	40	30
OIRDTQYFTABQOQ-SXVXDFOESA-N	7	7	0.000866551	OIRDTQYFTABQOQ-SXVXDFOESA-N	18	18
PEFNSGRTCBGNAN-QNDFHXLGSA-N	6	253	0.0313196	PEFNSGRTCBGNAN-QNDFHXLGSA-N	624	83
FRMCCTDTYSRUBE-KPGIFEJMSA-N	6	185	0.0229017	FRMCCTDTYSRUBE-KPGIFEJMSA-N	444	44
NDVASEGYNIMXJL-UHFFFAOYSA-N	6	131	0.0162169	NDVASEGYNIMXJL-UHFFFAOYSA-N	523	51
YYGNTYWPHWGJRM-AAJYLUCBSA-N	6	112	0.0138648	YYGNTYWPHWGJRM-AAJYLUCBSA-N	259	86
NPNUFJAVOOONJE-UHFFFAOYSA-N	6	100	0.0123793	NPNUFJAVOOONJE-UHFFFAOYSA-N	171	32
OXGUCUVFOIWWQJ-HQBVPOQASA-N	6	98	0.0121317	OXGUCUVFOIWWQJ-HQBVPOQASA-N	594	104
XMOCLSLCDHWDHP-IUODEOHRSA-N	6	90	0.0111414	XMOCLSLCDHWDHP-IUODEOHRSA-N	192	60
PEYUIKBAABKQKQ-AFHBHXEDSA-N	6	86	0.0106462	PEYUIKBAABKQKQ-AFHBHXEDSA-N	190	43
WCGUUGGRBIKTOS-GPOJBZKASA-N	6	77	0.00953206	WCGUUGGRBIKTOS-GPOJBZKASA-N	799	122
VWDLOXMZIGUBKM-AUGXRQBFSA-N	6	67	0.00829413	VWDLOXMZIGUBKM-AUGXRQBFSA-N	169	57
FRMCCTDTYSRUBE-UHFFFAOYSA-N	6	65	0.00804655	FRMCCTDTYSRUBE-UHFFFAOYSA-N	114	32
MIJYXULNPSFWEK-UHFFFAOYSA-N	6	65	0.00804655	MIJYXULNPSFWEK-UHFFFAOYSA-N	366	88
APAPGJJZPJQKJJ-NTCAYCPXSA-N	6	64	0.00792275	APAPGJJZPJQKJJ-NTCAYCPXSA-N	133	35
PFTAWBLQPZVEMU-UHFFFAOYSA-N	6	64	0.00792275	PFTAWBLQPZVEMU-UHFFFAOYSA-N	315	82
URFCJEUYXNAHFI-ZDUSSCGKSA-N	6	62	0.00767517	URFCJEUYXNAHFI-ZDUSSCGKSA-N	152	43
FRMCCTDTYSRUBE-BGPZULBFSA-N	6	61	0.00755137	FRMCCTDTYSRUBE-BGPZULBFSA-N	101	24
JPUKWEQWGBDDQB-DTGCRPNFSA-N	6	61	0.00755137	JPUKWEQWGBDDQB-DTGCRPNFSA-N	218	57
XZRVRYFILCSYSP-OAHLLOKOSA-N	6	60	0.00742758	XZRVRYFILCSYSP-OAHLLOKOSA-N	185	37
QAIPRVGONGVQAS-UHFFFAOYSA-N	6	55	0.00680862	QAIPRVGONGVQAS-UHFFFAOYSA-N	236	78
XUEHVOLRMXNRKQ-KHMAMNHCSA-N	6	55	0.00680862	XUEHVOLRMXNRKQ-KHMAMNHCSA-N	177	35
XUEHVOLRMXNRKQ-YKYMWBLQSA-N	6	55	0.00680862	XUEHVOLRMXNRKQ-YKYMWBLQSA-N	145	32
FFWOKTFYGVYKIR-UHFFFAOYSA-N	6	52	0.00643724	FFWOKTFYGVYKIR-UHFFFAOYSA-N	206	40
ZMQAAUBTXCXRIC-UHFFFAOYSA-N	6	52	0.00643724	ZMQAAUBTXCXRIC-UHFFFAOYSA-N	119	24
FQTLCLSUCSAZDY-GOFCXVBSSA-N	6	51	0.00631344	FQTLCLSUCSAZDY-GOFCXVBSSA-N	139	38
ITYNGVSTWVVPIC-UHFFFAOYSA-N	6	50	0.00618965	ITYNGVSTWVVPIC-UHFFFAOYSA-N	207	37
XZRVRYFILCSYSP-HNNXBMFYSA-N	6	50	0.00618965	XZRVRYFILCSYSP-HNNXBMFYSA-N	160	30
ITYNGVSTWVVPIC-XBIUQDLISA-N	6	49	0.00606586	ITYNGVSTWVVPIC-XBIUQDLISA-N	142	24
FSRZGYRCMPZNJF-KHMAMNHCSA-N	6	47	0.00581827	FSRZGYRCMPZNJF-KHMAMNHCSA-N	149	33
SOSLMHZOJATCCP-UHFFFAOYSA-N	6	47	0.00581827	SOSLMHZOJATCCP-UHFFFAOYSA-N	200	61
DZGWFCGJZKJUFP-UHFFFAOYSA-N	6	45	0.00557069	DZGWFCGJZKJUFP-UHFFFAOYSA-N	114	34
DTOSIQBPPRVQHS-IUQGRGSQSA-N	6	44	0.00544689	DTOSIQBPPRVQHS-IUQGRGSQSA-N	232	78
ONQRKEUAIJMULO-YBXTVTTCSA-N	6	43	0.0053231	ONQRKEUAIJMULO-YBXTVTTCSA-N	177	74
FIAAVMJLAGNUKW-PSCXIDSDSA-N	6	42	0.00519931	FIAAVMJLAGNUKW-PSCXIDSDSA-N	123	31
CQLRUIIRRZYHHS-UHFFFAOYSA-N	6	39	0.00482793	CQLRUIIRRZYHHS-UHFFFAOYSA-N	104	33
ONQRKEUAIJMULO-BXESYMPZSA-N	6	38	0.00470413	ONQRKEUAIJMULO-BXESYMPZSA-N	154	68
VWDLOXMZIGUBKM-UHFFFAOYSA-N	6	38	0.00470413	VWDLOXMZIGUBKM-UHFFFAOYSA-N	86	33
OYHQOLUKZRVURQ-UHFFFAOYSA-N	6	35	0.00433276	OYHQOLUKZRVURQ-UHFFFAOYSA-N	103	61
SESFRYSPDFLNCH-UHFFFAOYSA-N	6	35	0.00433276	SESFRYSPDFLNCH-UHFFFAOYSA-N	76	31
GRWFGVWFFZKLTI-RKDXNWHRSA-N	6	34	0.00420896	GRWFGVWFFZKLTI-RKDXNWHRSA-N	133	32
UKMSUNONTOPOIO-UHFFFAOYSA-N	6	34	0.00420896	UKMSUNONTOPOIO-UHFFFAOYSA-N	145	76
WTARULDDTDQWMU-IUCAKERBSA-N	6	33	0.00408517	WTARULDDTDQWMU-IUCAKERBSA-N	131	36
KUBCEEMXQZUPDQ-UHFFFAOYSA-N	6	31	0.00383758	KUBCEEMXQZUPDQ-UHFFFAOYSA-N	116	36
UHEPJGULSIKKTP-UHFFFAOYSA-N	6	31	0.00383758	UHEPJGULSIKKTP-UHFFFAOYSA-N	91	36
URFCJEUYXNAHFI-UHFFFAOYSA-N	6	31	0.00383758	URFCJEUYXNAHFI-UHFFFAOYSA-N	82	28
FVWJYYTZTCVBKE-ROUWMTJPSA-N	6	30	0.00371379	FVWJYYTZTCVBKE-ROUWMTJPSA-N	287	73
NEHNMFOYXAPHSD-UHFFFAOYSA-N	6	30	0.00371379	NEHNMFOYXAPHSD-UHFFFAOYSA-N	95	19
OVSQVDMCBVZWGM-IDRAQACASA-N	6	30	0.00371379	OVSQVDMCBVZWGM-IDRAQACASA-N	89	44
UIDGLYUNOUKLBM-UHFFFAOYSA-N	6	30	0.00371379	UIDGLYUNOUKLBM-UHFFFAOYSA-N	71	31
LHYHMMRYTDARSZ-ZQDZILKHSA-N	6	29	0.00359	LHYHMMRYTDARSZ-ZQDZILKHSA-N	95	33
OXGUCUVFOIWWQJ-LDWSSRBJSA-N	6	29	0.00359	OXGUCUVFOIWWQJ-LDWSSRBJSA-N	89	47
KZJWDPNRJALLNS-MTSLVBBRSA-N	6	28	0.0034662	KZJWDPNRJALLNS-MTSLVBBRSA-N	76	34
BPLQKQKXWHCZSS-UHFFFAOYSA-N	6	27	0.00334241	BPLQKQKXWHCZSS-UHFFFAOYSA-N	123	26
KDXKERNSBIXSRK-YFKPBYRVSA-N	6	27	0.00334241	KDXKERNSBIXSRK-YFKPBYRVSA-N	123	76
RRBYUSWBLVXTQN-UHFFFAOYSA-N	6	27	0.00334241	RRBYUSWBLVXTQN-UHFFFAOYSA-N	97	22
WKKJGHCXVKEJNU-QRTUWBSPSA-N	6	27	0.00334241	WKKJGHCXVKEJNU-QRTUWBSPSA-N	42	17
LHYHMMRYTDARSZ-WIGRTHMWSA-N	6	26	0.00321862	LHYHMMRYTDARSZ-WIGRTHMWSA-N	94	30
ORJDDOBAOGKRJV-AWEZNQCLSA-N	6	26	0.00321862	ORJDDOBAOGKRJV-AWEZNQCLSA-N	61	21
AWOGQCSIVCQXBT-UHFFFAOYSA-N	6	24	0.00297103	AWOGQCSIVCQXBT-UHFFFAOYSA-N	42	11
DTOSIQBPPRVQHS-UHFFFAOYSA-N	6	24	0.00297103	DTOSIQBPPRVQHS-UHFFFAOYSA-N	61	35
KDYFGRWQOYBRFD-UHFFFAOYSA-N	6	24	0.00297103	KDYFGRWQOYBRFD-UHFFFAOYSA-N	112	79
ODKSFYDXXFIFQN-BYPYZUCNSA-N	6	24	0.00297103	ODKSFYDXXFIFQN-BYPYZUCNSA-N	128	74
PEUUVVGQIVMSAW-UHFFFAOYSA-N	6	24	0.00297103	PEUUVVGQIVMSAW-UHFFFAOYSA-N	48	18
XLPDVYGDNRIQFV-UHFFFAOYSA-N	6	24	0.00297103	XLPDVYGDNRIQFV-UHFFFAOYSA-N	155	25
CDAISMWEOUEBRE-UHFFFAOYSA-N	6	23	0.00284724	CDAISMWEOUEBRE-UHFFFAOYSA-N	89	53
COGPRPSWSKLKTF-CBBWQLFWSA-N	6	23	0.00284724	COGPRPSWSKLKTF-CBBWQLFWSA-N	76	33
JXTPJDDICSTXJX-UHFFFAOYSA-N	6	23	0.00284724	JXTPJDDICSTXJX-UHFFFAOYSA-N	83	35
KZJWDPNRJALLNS-FBZNIEFRSA-N	6	23	0.00284724	KZJWDPNRJALLNS-FBZNIEFRSA-N	103	53
LHYHMMRYTDARSZ-AJNGGQMLSA-N	6	23	0.00284724	LHYHMMRYTDARSZ-AJNGGQMLSA-N	69	33
OUYCCCASQSFEME-QMMMGPOBSA-N	6	23	0.00284724	OUYCCCASQSFEME-QMMMGPOBSA-N	133	85
GVJHHUAWPYXKBD-IHMCZWCLSA-N	6	22	0.00272345	GVJHHUAWPYXKBD-IHMCZWCLSA-N	86	53
CZMRCDWAGMRECN-UHFFFAOYSA-N	6	21	0.00259965	CZMRCDWAGMRECN-UHFFFAOYSA-N	55	31
KYWIYKKSMDLRDC-UHFFFAOYSA-N	6	21	0.00259965	KYWIYKKSMDLRDC-UHFFFAOYSA-N	59	30
LZERJKGWTQYMBB-UHFFFAOYSA-N	6	21	0.00259965	LZERJKGWTQYMBB-UHFFFAOYSA-N	79	28
RKWHWFONKJEUEF-GQUPQBGVSA-O	6	21	0.00259965	RKWHWFONKJEUEF-GQUPQBGVSA-O	66	37
WQEPLUUGTLDZJY-UHFFFAOYSA-N	6	21	0.00259965	WQEPLUUGTLDZJY-UHFFFAOYSA-N	118	64
YKNWIILGEFFOPE-UHFFFAOYSA-N	6	21	0.00259965	YKNWIILGEFFOPE-UHFFFAOYSA-N	113	52
AUJXJFHANFIVKH-GQCTYLIASA-N	6	20	0.00247586	AUJXJFHANFIVKH-GQCTYLIASA-N	53	30
CXQWRCVTCMQVQX-UHFFFAOYSA-N	6	20	0.00247586	CXQWRCVTCMQVQX-UHFFFAOYSA-N	81	35
GGGUGZHBAOMSFJ-UHFFFAOYSA-N	6	20	0.00247586	GGGUGZHBAOMSFJ-UHFFFAOYSA-N	79	35
ICAIHSUWWZJGHD-UHFFFAOYSA-N	6	20	0.00247586	ICAIHSUWWZJGHD-UHFFFAOYSA-N	33	19
ICFXJOAKQGDRCT-UHFFFAOYSA-N	6	20	0.00247586	ICFXJOAKQGDRCT-UHFFFAOYSA-N	54	26
PUETUDUXMCLALY-AXUFJWGNSA-N	6	20	0.00247586	PUETUDUXMCLALY-AXUFJWGNSA-N	86	46
UWKAYLJWKGQEPM-UHFFFAOYSA-N	6	20	0.00247586	UWKAYLJWKGQEPM-UHFFFAOYSA-N	112	20
CKLJMWTZIZZHCS-UWTATZPHSA-N	6	19	0.00235207	CKLJMWTZIZZHCS-UWTATZPHSA-N	96	56
JLIDBLDQVAYHNE-KDSIFHRYSA-N	6	19	0.00235207	JLIDBLDQVAYHNE-KDSIFHRYSA-N	70	42
MHXCIKYXNYCMHY-AUSJPIAWSA-N	6	19	0.00235207	MHXCIKYXNYCMHY-AUSJPIAWSA-N	111	57
SGEWCQFRYRRZDC-UHFFFAOYSA-N	6	19	0.00235207	SGEWCQFRYRRZDC-UHFFFAOYSA-N	79	43
ORJDDOBAOGKRJV-UHFFFAOYSA-N	6	18	0.00222827	ORJDDOBAOGKRJV-UHFFFAOYSA-N	42	16
OSELKOCHBMDKEJ-WGMIZEQOSA-N	6	18	0.00222827	OSELKOCHBMDKEJ-WGMIZEQOSA-N	106	53
YCOZIPAWZNQLMR-UHFFFAOYSA-N	6	18	0.00222827	YCOZIPAWZNQLMR-UHFFFAOYSA-N	101	54
DCXYFEDJOCDNAF-REOHCLBHSA-N	6	17	0.00210448	DCXYFEDJOCDNAF-REOHCLBHSA-N	48	34
FFEARJCKVFRZRR-SCSAIBSYSA-N	6	17	0.00210448	FFEARJCKVFRZRR-SCSAIBSYSA-N	84	49
KPQMCAKZRXOZLB-UHFFFAOYSA-N	6	17	0.00210448	KPQMCAKZRXOZLB-UHFFFAOYSA-N	54	29
OSWPMRLSEDHDFF-UHFFFAOYSA-N	6	17	0.00210448	OSWPMRLSEDHDFF-UHFFFAOYSA-N	78	35
AUJXJFHANFIVKH-UHFFFAOYSA-N	6	16	0.00198069	AUJXJFHANFIVKH-UHFFFAOYSA-N	35	22
DCAYPVUWAIABOU-UHFFFAOYSA-N	6	16	0.00198069	DCAYPVUWAIABOU-UHFFFAOYSA-N	74	36
HRLFUIXSXUASEX-UHFFFAOYSA-N	6	15	0.0018569	HRLFUIXSXUASEX-UHFFFAOYSA-N	30	15
IRZVHDLBAYNPCT-UHFFFAOYSA-N	6	15	0.0018569	IRZVHDLBAYNPCT-UHFFFAOYSA-N	46	21
MOJZMWJRUKIQGL-XILRTYJMSA-N	6	15	0.0018569	MOJZMWJRUKIQGL-XILRTYJMSA-N	69	34
SXJVFYZNUGGHRG-UHFFFAOYSA-N	6	15	0.0018569	SXJVFYZNUGGHRG-UHFFFAOYSA-N	43	20
WTEVQBCEXWBHNA-UHFFFAOYSA-N	6	15	0.0018569	WTEVQBCEXWBHNA-UHFFFAOYSA-N	56	18
HYBBIBNJHNGZAN-UHFFFAOYSA-N	6	14	0.0017331	HYBBIBNJHNGZAN-UHFFFAOYSA-N	49	34
LHXDLQBQYFFVNW-UHFFFAOYSA-N	6	14	0.0017331	LHXDLQBQYFFVNW-UHFFFAOYSA-N	74	18
XFZJEEAOWLFHDH-VUGKQVTMSA-N	6	14	0.0017331	XFZJEEAOWLFHDH-VUGKQVTMSA-N	50	32
NOEGNKMFWQHSLB-UHFFFAOYSA-N	6	13	0.00160931	NOEGNKMFWQHSLB-UHFFFAOYSA-N	45	34
SIKJAQJRHWYJAI-UHFFFAOYSA-N	6	13	0.00160931	SIKJAQJRHWYJAI-UHFFFAOYSA-N	48	30
WTTJVINHCBCLGX-NQLNTKRDSA-N	6	13	0.00160931	WTTJVINHCBCLGX-NQLNTKRDSA-N	54	38
ISAKRJDGNUQOIC-UHFFFAOYSA-N	6	12	0.00148552	ISAKRJDGNUQOIC-UHFFFAOYSA-N	74	58
POOSGDOYLQNASK-UHFFFAOYSA-N	6	12	0.00148552	POOSGDOYLQNASK-UHFFFAOYSA-N	65	36
WTVHAMTYZJGJLJ-UHFFFAOYSA-N	6	12	0.00148552	WTVHAMTYZJGJLJ-UHFFFAOYSA-N	29	11
CDICDSOGTRCHMG-ONEGZZNKSA-N	6	11	0.00136172	CDICDSOGTRCHMG-ONEGZZNKSA-N	27	18
KEMQGTRYUADPNZ-UHFFFAOYSA-N	6	11	0.00136172	KEMQGTRYUADPNZ-UHFFFAOYSA-N	112	66
MKGZDUKUQPPHFM-UHFFFAOYSA-N	6	11	0.00136172	MKGZDUKUQPPHFM-UHFFFAOYSA-N	22	17
SUJUOAZFECLBOA-UHFFFAOYSA-N	6	11	0.00136172	SUJUOAZFECLBOA-UHFFFAOYSA-N	53	29
WTVHAMTYZJGJLJ-GJZGRUSLSA-N	6	11	0.00136172	WTVHAMTYZJGJLJ-GJZGRUSLSA-N	21	11
JLIDBLDQVAYHNE-UHFFFAOYSA-N	6	10	0.00123793	JLIDBLDQVAYHNE-UHFFFAOYSA-N	23	16
JLIDBLDQVAYHNE-YKALOCIXSA-N	6	10	0.00123793	JLIDBLDQVAYHNE-YKALOCIXSA-N	28	17
CDICDSOGTRCHMG-UHFFFAOYSA-N	6	9	0.00111414	CDICDSOGTRCHMG-UHFFFAOYSA-N	17	13
GVJHHUAWPYXKBD-UHFFFAOYSA-N	6	9	0.00111414	GVJHHUAWPYXKBD-UHFFFAOYSA-N	40	32
IWNCBADONFSAAW-NFVQQQKOSA-N	6	9	0.00111414	IWNCBADONFSAAW-NFVQQQKOSA-N	41	28
IWNCBADONFSAAW-UHFFFAOYSA-N	6	9	0.00111414	IWNCBADONFSAAW-UHFFFAOYSA-N	43	30
SWYRVCGNMNAFEK-PUVRWCMWSA-N	6	9	0.00111414	SWYRVCGNMNAFEK-PUVRWCMWSA-N	34	21
WLJVXDMOQOGPHL-UHFFFAOYSA-N	6	9	0.00111414	WLJVXDMOQOGPHL-UHFFFAOYSA-N	44	37
PBWOIPCULUXTNY-LBKBYZTLSA-N	6	8	0.000990344	PBWOIPCULUXTNY-LBKBYZTLSA-N	19	14
QQQCWVDPMPFUGF-UHFFFAOYSA-N	6	8	0.000990344	QQQCWVDPMPFUGF-UHFFFAOYSA-N	25	14
QQQCWVDPMPFUGF-ZDUSSCGKSA-N	6	8	0.000990344	QQQCWVDPMPFUGF-ZDUSSCGKSA-N	20	12
WTTJVINHCBCLGX-UHFFFAOYSA-N	6	8	0.000990344	WTTJVINHCBCLGX-UHFFFAOYSA-N	20	17
BDHQMRXFDYJGII-UHFFFAOYSA-N	6	6	0.000742758	BDHQMRXFDYJGII-UHFFFAOYSA-N	43	25
UVFOCYGYACXLAY-ZDQUCUCBSA-N	6	6	0.000742758	UVFOCYGYACXLAY-ZDQUCUCBSA-N	16	15
